# Supplementary material for: Protection of K18-hACE2 Mice against SARS-CoV-2 Challenge by a Capsid Virus-like Particle-Based Vaccine
Source: Vaccines (Basel). 2024 Jul 12;12(7):766. doi: 10.3390/vaccines12070766 (PMC11281552; doi:10.3390/vaccines12070766)
Supplement: Supplementary file 1 [file vaccines-12-00766-s001.zip]

Archive with 1 entries (1 files):
- vaccines-3041889-supplementary.pdf
